# Supplementary material for: Examining the Role of Interpersonal Violence in Racial Disparities in Breastfeeding in North Dakota (ND PRAMS 2017–2019)
Source: Int J Environ Res Public Health. 2023 Apr 9;20(8):5445. doi: 10.3390/ijerph20085445 (PMC10138366; doi:10.3390/ijerph20085445)
Supplement: Supplementary file 1 [file ijerph-20-05445-s001.zip]

Archive with 1 entries (1 files):
- ijerph-2284838-supplementary.pdf
